# Supplementary material for: How Emerging Digital Health Technologies Based on Dietary and Physical Activity Regulation Improve Metabolic Syndrome-Related Outcomes in Adolescents: A Systematic Review
Source: Metabolites. 2026 Feb 2;16(2):106. doi: 10.3390/metabo16020106 (PMC12942388; doi:10.3390/metabo16020106)
Supplement: Supplementary file 1 [file metabolites-16-00106-s001.zip]

Archive with 5 entries (5 files):
- Supplementary File S1 search strategy.pdf
- Table S1 Detailed characteristics of the 12 studies analyze.pdf
- Table S2 Concise version Characteristics and outcomes included in the study.pdf
- Table S3 Final Risk Assessment of 12 Studies.xlsx
- Table S4 PRISMA_2020_checklist.pdf
