# Supplementary material for: How Emerging Digital Health Technologies Based on Dietary and Physical Activity Regulation Improve Metabolic Syndrome-Related Outcomes in Adolescents: A Systematic Review
Source: Metabolites. 2026 Feb 2;16(2):106. doi: 10.3390/metabo16020106 (PMC12942388; doi:10.3390/metabo16020106)
Supplement: Supplementary file 1 [file metabolites-16-00106-s001.zip › Table S3 Final Risk Assessment of 12 Studies.xlsx]

## Sheet: Sheet1
Title	Author	Year	Random sequence generation (selection bias)	Allocation concealment (selectionbias)	Blinding of particlpants andpersonnel (performance bias)	Blinding of outcome assessment (detection bias)	incomplete outcome data (attritlonbias)	Selective reporting (reporting bias)	Other bias
A mobile app-based intervention improves anthropometry, body composition and fitness, regardless of previous active-inactive status a randomized controlled trial	Nerea Gómez-Cuesta	2024	Low	Unclear	High	Low	High	Low	Low
A randomized trial comparing diet and delivery strategies for weight management in adolescents with intellectual disabilities	Lauren T. Ptomey	2022	Low	Unclear	High	Low	High	Low	Low
An Electronic Wellness Program to Improve Diet and Exercise in College Students A Pilot Study	Amy L Schweitzer	2016	Low	Unclear	High	Unclear	High	Low	Low
Effect of eight-week high-intensity interval training versus moderate-intensity continuous training programme on body composition, cardiometabolic risk factors in sedentary adolescents	Fucheng Sun	2024	Low	Unclear	High	Unclear	Low	Low	Low
Feasibility and Effectiveness of a Social Network-Based Intervention for Adolescents Undergoing Weight Loss Treatment A Randomized Controlled Trial	Sofia Marques Ramalho	2025	Low	Unclear	High	High	High	Low	Low
Physical activity, body composition, and fitness variables in adolescents after periods of mandatory, promoted or nonmandatory, nonpromoted use of step tracker mobile apps Randomized controlled trial	Adrián Mateo-Orcajada	2024	Low	Unclear	High	Low	High	Low	Low
Preventing obesity among adolescent girls One-year outcomes of the nutrition and enjoyable activity for teen girls (NEAT girls) cluster randomized controlled trial	DavidR.Lubans,	2012	Low	Unclear	High	Unclear	Low	Low	Low
Short-Term Efficacy of an Innovative Mobile Phone Technology-Based Intervention for Weight Management for Overweight and Obese Adolescents Pilot Study	Jyu-Lin Chen	2017	Low	Unclear	High	High	Low	Low	Low
The impact of behavior change counseling delivered via a digital health tool versus routine care among adolescents with obesity Pilot randomized feasibility study	Maura Kepper	2024	Low	Unclear	High	High	High	Low	Low
Use of activity trackers to improve blood pressure in young people at risk for cardiovascular disease A pilot randomized controlled trial	Alexandra C. Bicki	2024	Low	Unclear	High	Low	High	High	Low
Wearable activity tracking device use in an adolescent weight management clinic A randomized controlled pilot trial	Kanika Bowen-Jallow	2021	Low	Unclear	High	Unclear	High	Low	Low
Effects of dietary advice, aerobic exercise, and virtual reality games on the quality of life of obese adolescent females	El-khalek	2025	Low	Low	High	High	Low	Low	High
